# Supplementary material for: Experimental and Theoretical Insights into the Effect of Dioldibenzoate Isomers on the Performance of Polypropylene Catalysts
Source: Polymers (Basel). 2024 Feb 19;16(4):559. doi: 10.3390/polym16040559 (PMC10892235; doi:10.3390/polym16040559)
Supplement: Supplementary file 1 [file polymers-16-00559-s001.zip]

Archive with 1 entries (1 files):
- polymers-2843891-supplementary.pdf
